# Supplementary material for: Strong and Agile Wall-Climbing Robots Capable of Traversing Obstacles via Anisotropic Acoustic Adhesion
Source: Research (Wash D C). 2026 Jan 7;9:1038. doi: 10.34133/research.1038 (PMC12776589; doi:10.34133/research.1038)
Supplement: Supplementary 1 — Texts S1 to S9 Figs. S1 to S8 Table S1 Movies S1 to S4 [file research.1038.f1.zip]

Archive with 5 entries (5 files):
- Movie S1.mp4
- Movie S2.mp4
- Movie S3.mp4
- Movie S4.mp4
- Supplementry Information.docx
